# Supplementary material for: Ethical Issues in Breastfeeding and Lactation Interventions: A Scoping Review
Source: J Hum Lact. 2023 Dec 12;40(1):150–63. doi: 10.1177/08903344231215073 (PMC10799543; doi:10.1177/08903344231215073)
Supplement: sj-xlsx-1-jhl-10.1177_08903344231215073 – Supplemental material for Ethical Issues in Breastfeeding and Lactation Interventions: A Scoping Review [file sj-xlsx-1-jhl-10.1177_08903344231215073.xlsx]

## Sheet: Sheet1
No	Title	DOI	Author(s)	Year of publication	Year of data collection	Location (of study)	Location (of authors)	Study aims	Topic area	Approach	Sampling process	Key findings /Summary	Intervention setting	Who is doing the intervention?(hospital, researchers, government etc)	Intervention cluster	Ethical Issues
1	Concept Analysis of Maternal Autonomy in the Context of Breastfeeding	https://doi.org/10.1111/jnu.12211	Shela Akbar Ali Hirani & Joanne Olson	2016	NA	NA	Canada	The purpose of this article is to analyze the concept of maternal autonomy in the context of breastfeeding and propose a clearer definition of the concept.	Maternal autonomy	Conceptual and ethical analysis	NA	The concept analysis suggests that maternal autonomy in the context of breastfeeding refers to a mother’s ability to make autonomous decisions using her control, agency, independence, and ethical reasoning. The antecedents arematernal competence, availability of support, nature of the setting, and available alternatives with respect to breastfeeding. The consequences are improvement in child heal…	NA	NA	NA	Maternal Autonomy and clinical implications
2	Ethical issues in the development and implementation of nutrition-related public health policies and interventions: A scoping review	https://doi.org/10.1371/journal.pone.0186897	Thierry Hurlimann, Juan Pablo Peña-Rosas, Abha Saxena, Gerardo Zamora, Beatrice Godard	2017	2009-2015	NA	Canada and Switzerland	The goal of this scoping review is to delineate and ªmapº the range of ethical issues in nutrition- related public health interventions, as well as the range of the various fields in which they may arise.	Ethical issues in nutrition intervention research/breastfeeding is part of it	Scoping review	A scoping review of empirical research and conceptual literature was conducted following the framework of Arksey and O'Malley. Searches using PubMed with Medical Subject Headings (MeSH) categories and Advanced Search Builder as well as in the Global Health Library were performed. The final sample consists of 169 publications.	The ethics of public health prevention or treatment of obesity and non-communicable diseases is the most explicitly and frequently discussed subject. In comparison, ethical issues raised by public health interventions in the fields of undernutrition, breastfeeding, vitamin/ mineral supplementation and food fortification, food security, food sustainability and food safety are addressed in a lower …	NA	NA	NA	Beyond the benefits and risks of public health interventions linked to breastfeeding, respect for mothers' autonomy and their cultural values in the promotion of breastfeeding, infants' best interests, as well as the challenges that are raised by public-private partnerships in this field (e.g., conflicts of interest) are among the major ethical issues discussed in these articles. Several articles…
3	Acceptability of financial incentives for health-related behavior change: An updated systematic review	https://doi.org/10.1016/j.ypmed.2019.105762	Katelin Hoskinsa, Connie M. Ulrich, Julianna Shinnicka, Alison M. Buttenheima	2019	January 2014 and 1 June 2018	NA	USA	The objectives of this systematic review are to identify what isknown about financial incentives directed to patients for health-related behavior change, assess how acceptabilityvaries, and address which aspects and features of financial incentives are potentially acceptable and notacceptable, and why.	Financial incentives	Scoping review	We searched 10 electronic databases (Appendix 1) for primaryempirical research and scholarly writing that explored acceptability offinancial incentives. The lead author carried out the full original searchstrategy in Medline from Giles et al.'s original study (Giles et al.,2015a), then adapted the search for other databases. All included papersused the terms “acceptable,” “accept,” “ethics,” “mor…	Five themes related to acceptability emerged from the data: fairness, messaging, character, liberty, andtradeoffs. The wide range of stakeholders generally preferred rewards over penalties, vouchers over cash, smallervalues over large, and certain rewards over lotteries. Deposits were viewed unfavorably. Findings were mixed onacceptability of targeting specific populations. Breastfeeding, medicat…	NA	NA	NA	Breastfeeding presented as more complicated incentive targets.
4	Reflections on informed choice in resource-poor settings: The case of infant feeding counselling in PMTCT programmes in Tanzania	https://doi.org/10.1016/j.socscimed.2014.01.005	Bodil Bø Våga, Karen Marie Moland, Bjørg Evjen-Olsen, Astrid Blystad	2014	5 November 2008 to 5 August 2009	Tanzania	All/ Norway	Within prevention of mother-to-child transmissionof HIV (PMTCT) programmes in two hospitals in rural and semi-urban Tanzania, this study explores nursecounsellors’ and HIV-positive women’s experiences of infant feeding counselling and patient choice	Infant feeding and infant feeding counselling ofHIV-positive women	Qualitative/Ethnographic research	The first author carried out data collection from 5 November2008 to 5 August 2009. The studywas grounded in an ethnographictradition based on long-term presence, participation and observation.The two hospitals in which the studies took place were chosenaccording to (1) location: rural area compared to semi-urban area,and (2) administrative structure: church-run compared togovernmental run. In the…	Oneof the hospitals (hospital A) promoted exclusive breastfeeding as the only infant feeding option, whilethe other hospital (hospital B) aimed to follow the Tanzanian PMTCT infant feeding guidelines of 2007promoting patient choice in infant feeding methods. Women in hospital A expressed trust in the advicegiven and confidence in their own ability to practice exclusive breastfeeding, while women …		Researchers	Hospital	Informed choice, mild paternalism
5	Rewarding altruism: Addressing the issue of payments for volunteers in public health initiatives	https://doi.org/10.1016/j.socscimed.2013.11.058	Jane South, Martin E. Purcell, Peter Branney, Mark Gamsu, Judy White	2014	2007–9	UK	UK	The aim of the paper is to present a critical discussion ofremuneration in the context of the management of LHW programmes,reporting findings from a study of approaches to developand support lay people in public health roles conducted in England,	Financial incentives/lay people involvement in public policy	Scoping review	The study was conductedin England, UK, between 2007 and 2009 in two phases and drewonresearch-based evidence together with practice-based evidence.Phase 1: Systematic scoping review of relevant published and greyliteraturewas undertaken. (i) Three public hearings were held using deliberative methodswithin a public forum to explore contested areas with expertsdrawn from different fields. Fourteen …	Drawing on both lay and professional perspectives, thepaper explores how payment relates to social context as well as various motivations for giving, receivingor declining financial support. The findings show that personal costs are not always absorbed, and thatthere is a potential conflict between financial support, whether sessional payment or expenses, andwelfare benefits. In identifying some …	Review/Breastfeeding peer support/Community	Public/researchers	Community	Financial incentives for lay health worker in intervention/public health programmes
6	Analysis of the ethical issues in the breastfeeding and bedsharing debate.	https://pubmed.ncbi.nlm.nih.gov/23330446/	Catherine M Fetherston and Shaughn Leach	2012	NA	NA	Australia	This paper considers the issues surrounding this debate by examining the evidence associated with bedsharing, SIDS and breastfeeding	bedsharing and breastfeeding	Conceptual and ethical analysis	NA	This paper uses Baum’s six-step framework for analysing potential ethical tensions in public health policy, which includes the principles of utility, evidence base and effectiveness of action, fairness, accountability, costs and burdens, and community acceptance. This framework has allowed us to examine the competing principles involved in the bedsharing and breastfeeding debate, and arrive at a …		NA	Policy	Bedsharing, maternal autonomy, breastfeeding information disclosure, individual interests vs public or social interests
7	Ethics and Ideology in Breastfeeding Advocacy Campaigns	https://www.jstor.org/stable/3811083	Rebecca Kukla	2006	NA	USA	USA	Close critical reading of the content and strategy of the feeding advocacy campaign sponsored by the United States Department and Human Ser	Importance of social and environment context.	Conceptual and ethical analysis		Emphasis of sophisticated ethical analysis in order to avoid an easy individualist politics of blame and a single-minded public health strategy.	Advocacy Policy	NA	Policy	Maternal autonomy and focus on working to change the socially embedded status of maternal practices so as to make healthy choices more workable. Offering safe, comfortable options for good caretaking will lead to stronger autonomy and healthier possibilities for mothers
8	Socioethical Issues in Hospital Birth: Troubling Tales from a Canadian Sample	https://doi.org/10.1525/sop.2006.49.3.369	Sara Rosenthal	2006	2001	Canada	Canada	This article focuses on these hospital birth narratives and discusses them in a sociological and ethical context.	Prenatal counseling and birth narratives	Qualitative/Ethnographic research	This research involved an approximately two-hour interview with each of the ten participants, a small sample size that generated a large amount of information	The focus of this article is on the unexpected findings about negative and traumatic labor and delivery experiences. Yet the negativity and trauma associated with these labor and delivery experiences stemmed from inadequate prenatal counseling at earlier stages of pregnancy. Thus, a discussion about the absence of counseling is important to contextually situate the labor and delivery narratives p…	Hospital	Hospital	Hospital	Information disclosure, prenatal counseling
9	Routine Antenatal HIV Testing and Informed Consent: An Unworkable Marriage?	https://www.jstor.org/stable/27719909	R. Bennett	2007	NA	UK	UK	This paper considers the ethics of routine antenatal HIV testina and the role of informed consent within such a policy in order to decide how we should proceed in this area?a decision that ultimately rests on the relative importance we give to public health goals on the one hand and respect for individual autonomy on the other.	Routine HIV antenatal testing and informed consent	Conceptual and ethical analysis	NA	Any HIV test as a result of this routine HIV counselling would be on the same fully informed voluntary basis as HIV testing in other medical settings. While such a policy might result in a lower uptake of testing, it could, by upholding omen's autonomy and providing accurate information.	NA	NA	Hospital	Informed consent, Routine antenatal testing and HIV counseling
10	Ethical and Public Health Considerations in HIV Counseling and Testing: Policy Implications	https://www.jstor.org/stable/20454422	Sara E. Yeatman	2007	NA	Sub-saharan Africa	USA	This analysis addresses and critiques the assumptions underlying a serostatus-based approach to behavior change and discusses the ethical consequences of transferring control of the decision to be testedfrom the individual to the provide	HIV testing and counseling	Conceptual and ethical analysis	NA	Counseling and testing has the potential to be a key component of HIV-transmission prevention and, increas ingly, of HIV treatment efforts in sub-Saharan Africa. In determining policy, however, the "perennial tension" in public health interventions-the balance between the well-being of the community and the rights of individu als-deserves renewed attention and a more rigorous evidentiary basis. T…		NA	Hospital	Individual rights, HIV testing and counseling access
11	Measuring Mothering	https://www.jstor.org/stable/40339213	Rebecca Kukla	2008	NA	USA	USA	Analysis of reductive understanding of mothering has had counter effects upon health care practice and policy, encouraging measures that mothers who do not live up to cultural norms during signal moments to encourage extended narratives of health benefit	Maternal autonomy and normative mothering ideas	Conceptual and ethical analysis	NA	Described three maternal activities- undergoing a routine ultraso giving birth, and feeding one's baby (or fetus or child)- that I have argue as cultural tests during which women's maternal bona fides are measured. I case, medical institutions, the media, and mothers themselves collude in ass how mothers perform during heavily, normatively-regulated signal momen rhetoric surrounding these moments…	NA	NA	All settings	Cultural image, normative expectations of mothers
12	"They call our children „Nevirapine Babies?”: A Qualitative Study about Exclusive Breastfeeding among HIV Positive Mothers in Malawi	https://www.jstor.org/stable/41329743	Lise Rosendal Østergaard and Agatha Bula	2008	NA	South Africa	UK and SA	This briefing looks at the proposed policy of mandatory HlV-testing of newborns and presents the case against such an approach, in the interests of women and their babies.	HIV mandatory testing	Conceptual and ethical analysis	NA	Policies and practices that undermine women's agency in the name of furthering public health outcomes will only serve to undo decades of hard won gains in the field of reproductive health and rights. Instead, we need an expansion of existing PMTCT services, with greater consensus at all levels on the efficacy of ARV PMTCT prophylaxis, in order to foster confidence in and improve uptake at public …	NA	NA	Hospital	Informed choice, women's bodily right
13	Rights of Children in Relation to Breastfeeding in Child Protection Cases	https://www.jstor.org/stable/23723260	Karleen D. Gribble and Morgan Gallagher	2010	December 2008 to January 2009	Malawi	Denmark	Explore patterns of EBF as well as which factors motivate or hinder women to	Breastfeeding decisions within HIV context	Qualitative/Ethnographic research	We conducted a qualitative study using observations and in-depth individual interviews to explore patterns of EBF as well as which factors motivate or hinder women to practice EBF. HIV positive women who intended to practice EBF from urban Malawi were purposively selected.	All women were well informed and had high knowledge on HIV as well as on EBF but much less knowledge on basic facts about breastfeeding. Despite their inten- tions less than half of the interviewed women managed to practice EBF and the barriers were explained by perceived lack of milk, lack of control over the feeding situation, felt and enacted stigma as well as poor counselling. Women who succe…	Hospital	researchers	Hospital	Lack of control over the feeding situation, felt and enacted stigma as well as poor counseling
14	Latch On or Back Off? Public Health, Choice, and the Ethics of Breast-Feeding Promotion Campaigns	https://doi.org/10.3138/ijfab.8.2.139	Anne Barnhill and Stephanie R. Morain	2014	NA	NA	Australia and UK	Examine child's right to breast milk	Children rights against formula feeding and premature cessation of breastfeeding	Conceptual analysis	NA	The impact of early cessation of breastfeeding in increasing health inequities and risk of child neglect only adds to the imperative for child protection interventions to support breastfeeding continuance. Two case studies are presented in which child protection authorities had interactions with a breastfeeding mother and child. In the first case, the child protection intervention resulted in the…	NA	NA	Policy	Children rights to breastmilk
15	Social values and the corruption argument against financial incentives for healthy behaviour	http://dx.doi.org/10.1136/medethics-2016-103372	Rebecca C H Brown	2015	NA	NA	USA	Examine the analogies and disanalogies with healthy eating policies can illuminate important ethical complexities of breast-feeding policy.	Breast-feeding promotion policies	Conceptual analysis	NA	Infant feeding practices are an appropriate target of govern- ment intervention to promote health. Government policies should not only extol the health benefits of breast-feeding but also endeavor to reduce the costs of it so that women and families experience fewer trade-offs between health and the other things they value. Furthermore, breast-feeding promotion policies should be designed with se…	NA	NA	Policy	Breastfeeding: a private choice versus a public health matter.
16	Examining the use of ‘natural’ in breastfeeding promotion: ethical and practical concerns	http://dx.doi.org/10.1136/medethics-2017-104455	Jessica Martucci, Anne Barnhill	2016	NA	NA	UK	Explore Sandel’s corruption argument and consider its validity in the context of health incentives.	Financial incentives	Conceptual analysis	NA	Offering incentives to encourage women to breast feed their babies might be seen as an example of the wrong reasons being at work: since breast milk is generally thought to be better for child health, women are advised to breast feed their babies. Sandel is generally in favour of non-market norms and against the introduction of money-related norms, yet there are plenty of examples of destructive …
17	Is Breast Really Best? Risk and Total Motherhood in the National Breastfeeding Awareness Campaign	10.1215/03616878-2007-018	Joan B Wolf	2018	NA	NA	USA	This paper critically examines the use of ’natural’ language in breastfeeding promotion by public health and medical bodies.	Breastfeeding promotion policies; Ethics in health communication	Conceptual and ethical analysis	NA	A pragmatic concern with selling breastfeeding as ’natural’ is that this may reinforce the already widespread perspective that natural options are presumptively healthier, safer and better, a view that works at cross-purposes to public health and medicine in other contexts. an additional concern is that given the history of breastfeeding in the USa, ’natural’ evokes specific and controversial con…	Advocacy Policy	NA	Policy	Breastfeeding, natural motherhood an gender conceptions
18	Reframing the Context of the Breastfeeding Narrative: A Critical Opportunity for Health Equity Through Evidence-Based Advocacy	https://doi.org/10.1177%2F0890334417698691	Michele K. Griswold	2006	NA	NA	USA	The author suggest that the time has come for a reframing or paradigm shift in the prevailing narrative toward a more unified interdisciplinary lens that moves away from either a biological or a social lens and toward a lens that sees breastfeeding as a critical health equity pathway.	interdisciplinary advocacy for breastfeeding, health equity, evidence based policy	Conceptual and ethical analysis	NA	Together, researchers and advocates have a role to play in advancing health equity sensitive policies where breastfeeding is concerned. The collaborative development of a core story that frames breastfeeding as a critical health equity opportunity is warranted.	Advocacy Policy	NA	Policy	breastfeeding interventions, equity based advocacy
19	Ethical Problems with Information on Infant Feeding in Developed Countries	https://www.jstor.org/stable/26644888	Jessica Nihlén Fahlquist and Sabine Roeser	2011	NA	NA	Sweden and Netherlands	Researchers use insights from the ethics of risk to criticize the current breastfeeding policy. We argue that there are problems related to balancing aggregate wellbeing versus individual wellbeing, that not enough attention is paid to alternatives, that women's emotions and their need for free choice should be considered and that issues of equity are currently overlooked.	information on infant feeding, equity and informed choice	Conceptual and ethical analysis	NA	Furthermore, the current policy completely ignores fathers, gay parents and, usually, adoptive parents. Public health policy should be compassionate and take the negative as well as the positive emotions associated with infant feeding.	Advocacy Policy	NA	Policy	informed choice, equity, protection of vulnerable mothers
20	For Shame: Feminism, Breastfeeding Advocacy, and Maternal Guilt	https://www.jstor.org/stable/41328899	Erin N Taylor and Lora Ebert Wallace	2012	NA	NA	NA	Researchers provide a new framework for understanding infant-feeding-related maternal guilt and shame, placing these in the context of feminist theoretical and chological accounts of the emotions of self	shame sensitive breastfeeding promotion and advocacy	Conceptual and ethical analysis	NA	breastfeeding advocacy should account for shame and guilt and senistive to vulnerable mothers	Advocacy Policy	NA	Policy	Emotions, sensitive messaging and advocacy, protection of vulnerable mothers
21	Performing Breastfeeding: Embodiment, Ethics and the Maternal Subject	https://www.jstor.org/stable/3874408	Rhonda Shaw	2004	NA	NA	NA	This article addresses a number of concerns remaining in the literature surrounding breastfeeding. First, it questions the absence of breastfeeding as a legitimate philosophical topic, and, as a corollary, the invisibility of breastfeeding women as moral or ethical subjects. Second) by drawing on Michel Foucault's account of ethics and Judith Butler's notion of performativity, it is suggested tha…	embodiment, ethics, maternal subjectivity	Conceptual and ethical analysis	NA	inally, by making breastfeeding visible and bringing it into a public space, the poster serves as a reminder that breastfeeding is not only a gift of nourishment and affection from mother to child, but also work that women do. As Marilyn Waring (1999, 2000) has consistently noted since the first published edition of Counting For Nothing, economists, ethicists, feminists, policy makers, and lay pe…	Advocacy Policy	NA	Policy	Maternal experiences, ethics of embodiment, sensitive messaging
22	Breastfeeding with HIV: An Evidence-Based Case for New Policy	https://doi.org/10.1177/1073110519840495	Marielle S. Gross, Holly A. Taylor, Cecilia Tomori, Jenell S. Coleman	2019	NA	NA	USA	We assess the evidence and ethical justification for current policy, with attention to pertinent racial and health disparities. We first review perinatal transmission and breastfeeding data relevant to US infants. We compare hypothetical risk of HIV transmission from breastmilk to increased mortality from sudden infant death syndrome, necrotizing enterocolitis and sepsis from avoiding breastfeedi…	Breastfeeding decisions within HIV context	Conceptual and ethical analysis	NA	We conclude that avoidance of breastfeeding by women living with HIV may not maximize health outcomes and discuss our recommendation for revising national guidelines in light of autonomy, harm reduction and health inequities.	Advocacy Policy	NA	Policy	maternal autonomy, harm reduction and health inequities.
23	Achieving Breastfeeding Equity and Justice in Black Communities: Past, Present, and Future.	https://doi.org/10.1089/bfm.2020.0314	Ifeyinwa V. Asiodu, Kimarie Bugg, and Aunchalee E.L. Palmquist	2021	NA	NA	USA	The purpose of this article is to critically review the breastfeeding strategies and interventions, and argue for decolonizing breastfeeding research and clinical practice.	decolonizing breastfeeding research and clinical practice	Conceptual and ethical analysis	NA	Yet breastfeeding disparities and inequities in Black communities persist. Systemic and structural barriers, such as racism, bias, and inequitable access to lactation resources and support continue to be issues in the United States.	NA	NA	NA	systemic and structural barriers, such as racism, bias, and inequitable access to lactation support and resources to Black women and BIPOC
24	Breastfeeding Insufficiencies: Common and Preventable Harm to Neonates.	https://doi.org/10.7759/cureus.18478	Vera K. Wilde	2021	NA	NA	USA	This article argues that modern misconception of exclusive breastfeeding as natural and thus safe causes common and preventable harm to neonates.	Challenges of exclusive breastfeeding for neonates	Conceptual analysis	NA	This review shows that the evidence regarding common and preventable harm to neonates associated with breastfeeding insufficiencies is sufficient to warrant fundamental changes to early infant feeding policies and practices	NA	NA	Policy	Scientifc evidence and exclusive breastfeeding knowledge/ ethically and methodologically rigorous future research on early infant feeding.
25	Breastfeeding trajectories of young and short-term educated mothers and their partners; experiences of a journey facing tailwind and headwind.	https://doi.org/10.1016/j.midw.2022.103436	Ingrid Nilssona,MarianneBusck-Rasmussena, Henriette KnoldRossaub	2022	between October and December 2020.	Denmark	Denmark	To explore needs, experiences and socio-cultural context of young and short-term educated mothers and their partners affecting breastfeeding duration and self-efficacy during pregnancy and the first months following birth.	breastfeeding support as a relational phenomenon	Qualitative/Ethnographic research	Data were collected using multi methods. Individual interviews were conducted with mothers and fathers, focus group interviews were conducted with health visitors, and observations of visits by health visitors were performed. Individual interviews were done face to face at the parents’ home when the baby was between four and six months old.	The relationship with the health visitor was essential for the parents’ benefit of breastfeeding support, which underscores the importance of viewing adequate breastfeeding support as a relational phenomenon including socio-cultural, parent-baby, and health visitor-parent perspectives in young and short-term educated parents.	health visitors’ visits	Researchers	Home	Stigmatization, Breastfeeding vs bottle feeding choice, insecurity and embarssement
26	Mothers: The Invisible Instruments of Health Promotion	10.1017/hyp.2020.47	Kathryn L. MacKay	2021	NA	NA	Australia	I focus on two problematic aspects of British health-promotion campaigns regarding feeding children, particularly regarding breastfeeding and obesity	Breastfeeding promotion policies; Ethics in health communication	Conceptual and ethical analysis	NA	I argue that nutrition-related health concerns regarding children are improperly framed as individual failures of mater- nal duty, rather than as failures of a system to function correctly. These arguments ulti- mately support shifting the focus of responsibility for issues around childhood nutrition away from mothers and back toward policymakers.	Policy	NA	Policy	Problematising maternal responsibility
