# Supplementary material for: Ethical Issues in Breastfeeding and Lactation Interventions: A Scoping Review
Source: J Hum Lact. 2023 Dec 12;40(1):150–63. doi: 10.1177/08903344231215073 (PMC10799543; doi:10.1177/08903344231215073)
Supplement: sj-xlsx-2-jhl-10.1177_08903344231215073 – Supplemental material for Ethical Issues in Breastfeeding and Lactation Interventions: A Scoping Review [file sj-xlsx-2-jhl-10.1177_08903344231215073.xlsx]

## Sheet: Sheet1
No	Educational or Environmental intervention	Title	DOI	Topic areas	Approach	Ethical Issues
1	Educational	Concept Analysis of Maternal Autonomy in the Context of Breastfeeding	https://doi.org/10.1111/jnu.12211	Normative understanding of motherhood and breastfeeding	Conceptual and ethical analysis	Respect for Maternal Autonomy and Mother's experiences
2	Educational /Environmental intervention	Ethical issues in the development and implementation of nutrition-related public health policies and interventions: A scoping review	https://doi.org/10.1371/journal.pone.0186897	Ethical issues in infant feeding research	Scoping review	Evidence and effectiveness of Breastfeeding interventions
3	Educational /Environmental intervention	Acceptability of financial incentives for health-related behavior change: An updated systematic review	https://doi.org/10.1016/j.ypmed.2019.105762	Financial incentives	Scoping review	Ethical acceptability of financial incentives
4	Educational	Reflections on informed choice in resource-poor settings: The case of infant feeding counselling in PMTCT programmes in Tanzania	https://doi.org/10.1016/j.socscimed.2014.01.005	Counselling Decision making and Social context	Qualitative/Ethnographic research	Respect for Maternal Autonomy and Mother's experiences
5	Educational	Rewarding altruism: Addressing the issue of payments for volunteers in public health initiatives	https://doi.org/10.1016/j.socscimed.2013.11.058	Financial incentives	Scoping review	Ethical acceptability of financial incentives
6	Educational	Analysis of the ethical issues in the breastfeeding and bedsharing debate	https://pubmed.ncbi.nlm.nih.gov/23330446/	Normative understanding of motherhood and breastfeeding	Conceptual and ethical analysis	Evidence and effectiveness of Breastfeeding interventions
7	Educational/Environmental intervention	Ethics and Ideology in Breastfeeding Advocacy Campaigns	https://www.jstor.org/stable/3811083	Normative understanding of motherhood and breastfeeding	Conceptual and ethical analysis	Respect for Maternal Autonomy and Mother's experiences
8	Educational	Socioethical Issues in Hospital Birth: Troubling Tales from a Canadian Sample	https://doi.org/10.1525/sop.2006.49.3.369	Counselling Decision making and Social context	Qualitative/Ethnographic research	Counselling and informed consent process
9	Educational	Routine Antenatal HIV Testing and Informed Consent: An Unworkable Marriage?	https://www.jstor.org/stable/27719909	Counselling Decision making and Social context	Conceptual and ethical analysis	Counselling and informed consent process
10	Educational	Ethical and Public Health Considerations in HIV Counseling and Testing: Policy Implications	https://www.jstor.org/stable/20454422	Counselling Decision making and Social context	Conceptual and ethical analysis	Counselling and informed consent process
11	Educational	Measuring Mothering	https://www.jstor.org/stable/40339213	Normative understanding of motherhood and breastfeeding	Conceptual and ethical analysis	Respect for Maternal Autonomy and Mother's experiences
12	Educational	"They call our children „Nevirapine Babies?”: A Qualitative Study about Exclusive Breastfeeding among HIV Positive Mothers in Malawi	https://www.jstor.org/stable/41329743	Counselling Decision making and Social context	Conceptual and ethical analysis	Counselling and informed consent process
13	Educational	Rights of Children in Relation to Breastfeeding in Child Protection Cases	https://www.jstor.org/stable/23723260	Children right to breastfeeding	Qualitative/Ethnographic research	Children’s right to breastmilk
14	Educational /Environmental intervention	Latch On or Back Off? Public Health, Choice, and the Ethics of Breast-Feeding Promotion Campaigns	https://doi.org/10.3138/ijfab.8.2.139	Normative understanding of motherhood and breastfeeding	Conceptual and ethical analysis	Respect for Maternal Autonomy and Mother's experiences
15	Educational /Environmental intervention	Social values and the corruption argument against financial incentives for healthy behaviour	http://dx.doi.org/10.1136/medethics-2016-103372	Financial incentives	Conceptual and ethical analysis	Ethical acceptability of financial incentives
16	Educational	Examining the use of ‘natural’ in breastfeeding promotion: ethical and practical concerns	http://dx.doi.org/10.1136/medethics-2017-104455	Breastfeeding promotions	Conceptual and ethical analysis	Respect for Maternal Autonomy and Mother's experiences
17	Educational /Environmental intervention	Is Breast Really Best? Risk and Total Motherhood in the National Breastfeeding Awareness Campaign	10.1215/03616878-2007-018	Breastfeeding promotions	Conceptual and ethical analysis	Ethics of health communication
18	Educational /Environmental intervention	Reframing the Context of the Breastfeeding Narrative: A Critical Opportunity for Health Equity Through Evidence-Based Advocacy	https://doi.org/10.1177%2F0890334417698691	Breastfeeding promotions	Conceptual and ethical analysis	Ethics of health communication
19	Educational /Environmental intervention	Ethical Problems with Information on Infant Feeding in Developed Countries	https://www.jstor.org/stable/26644888	Breastfeeding promotions	Conceptual and ethical analysis	Ethics of health communication
20	Educational	For Shame: Feminism, Breastfeeding Advocacy, and Maternal Guilt	https://www.jstor.org/stable/41328899	Normative understanding of motherhood and breastfeeding	Conceptual and ethical analysis	Respect for Maternal Autonomy and Mother's experiences
21	Educational	Performing Breastfeeding: Embodiment, Ethics and the Maternal Subject	https://www.jstor.org/stable/3874408	Normative understanding of motherhood and breastfeeding	Conceptual and ethical analysis	Respect for Maternal Autonomy and Mother's experiences
22	Educational	Breastfeeding with HIV: An Evidence-Based Case for New Policy	https://doi.org/10.1177/1073110519840495	Counselling Decision making and Social context	Conceptual and ethical analysis	Counselling and informed consent process
23	Environmental Intervention	Achieving Breastfeeding Equity and Justice in Black Communities: Past, Present, and Future.	https://doi.org/10.1089/bfm.2020.0314	Decolonising Breastfeeding	Conceptual and ethical analysis	Respect for Maternal Autonomy and Mother's experiences
24	Environmental Intervention	Breastfeeding Insufficiencies: Common and Preventable Harm to Neonates.	https://doi.org/10.7759/cureus.18478	Ethical issues in infant feeding research	Conceptual and ethical analysis	Evidence and effectiveness of Breastfeeding interventions
25	Educational /Environmental intervention	Breastfeeding trajectories of young and short-term educated mothers and their partners; experiences of a journey facing tailwind and headwind.	https://doi.org/10.1016/j.midw.2022.103436	Counselling Decision making and Social context	Qualitative/Ethnographic research	Respect for Maternal Autonomy and Mother's experiences
26	Environmental Intervention	Mothers: The Invisible Instruments of Health Promotion	10.1017/hyp.2020.47	Normative understanding of motherhood and breastfeeding	Conceptual and ethical analysis	Respect for Maternal Autonomy and Mother's experiences
	Educational*	aim to change individual behaviors
	Envirnmental*	seek to change the social and environmental conditions that encourage, require, or reinforce behaviors that are either beneficial or harmful to health
	*Adopted from Buchanan, D. R. (2019) ‘Public Health Interventions: Ethical Implications’, The Oxford Handbook of Public Health Ethics, (February), pp. 76–88. doi: 10.1093/oxfordhb/9780190245191.013.8.
